# Supplementary material for: Unveiling the microbial realm with VEBA 2.0: a modular bioinformatics suite for end-to-end genome-resolved prokaryotic, (micro)eukaryotic and viral multi-omics from either short- or long-read sequencing
Source: Nucleic Acids Res. 2024 Jun 22;52(14):e63. doi: 10.1093/nar/gkae528 (PMC11317156; doi:10.1093/nar/gkae528)
Supplement: gkae528_Supplemental_Files [file gkae528_supplemental_files.zip]

Archive with 3 entries (3 files):
- Supplementary-Tables.zip
- Table_S3.xlsx
- VEBA-v2_Supplementary-Material__Revised.pdf
